# Supplementary material for: Identifying Patient-Reported Outcome Measures (PROMs) for Routine Surveillance of Physical and Emotional Symptoms in Head and Neck Cancer Populations: A Systematic Review
Source: J Clin Med. 2021 Sep 15;10(18):4162. doi: 10.3390/jcm10184162 (PMC8470145; doi:10.3390/jcm10184162)
Supplement: Supplementary file 1 [file jcm-10-04162-s001.zip]

Archive with 3 entries (3 files):
- Supplementary Table 1_ok.xlsx
- Supplementary Table 2_ok.xlsx
- Supplementary Table 3_ok.xlsx
