# Supplementary material for: Identifying Patient-Reported Outcome Measures (PROMs) for Routine Surveillance of Physical and Emotional Symptoms in Head and Neck Cancer Populations: A Systematic Review
Source: J Clin Med. 2021 Sep 15;10(18):4162. doi: 10.3390/jcm10184162 (PMC8470145; doi:10.3390/jcm10184162)
Supplement: Supplementary file 1 [file jcm-10-04162-s001.zip › Supplementary Table 1_ok.xlsx]

## Sheet: Sheet1
Study	Country	Design	Sample	Cancer Site	Disease Stage	Treatment
da Silva (2019)	Brazil	Observational non-controlled/ Cross-sectional	64 patients, age =58.5 years, 90.6% male	Tonsil, Base of tongue, Soft palate	III,IV	CRT
Aguilar (2017)	United States	Observational non-controlled/ Cross sectional	123 patients, age =61.7 years, 69.1% male	Oropharynx, hypopharynx, larynx, nasopharynx, unknown	I-IV	Surgery, Surgery + RT
Almonacid (2016)	Spain	Observational non-controlled/Prospective (pre/post)	40 patients, age =61.73 years, 95 % males	laryngeal cancer	IV	Surgery
Alterio (2017)	Italy	Observational non-controlled/ Prospective design (longitudinal follow-up)	42 patients, age =63 years, 71.4% males	Oropharynx, hypopharynx, larynx, nasopharynx, unknown	I-IV	RT or CRT
Arribas (2017)	Spain	Observational non-controlled/Prospective (pre/post)	20 patients, age = 53.70 years, 95% males	Oral cavity, oropharynx, hypopharynx, larynx and nasopharynx	III, IV	CRT or IC
Astradsson (2018)	Sweden	Observational non-controlled/ Prospective design (longitudinal follow-up)	244 patients, age= 61.9 years, 67% males	Oral, Oropharynx, Larynx, Hypopharynx, nasopharynx, sinonasal, salivary gland	I-IV	RT, Surgery + RT ± Chemo
Baharvand (2013)	United States	Observational non-controlled/ Prospective (pre/post) design	22 patients, age =54.9, years 63.6% male	Oral, pharynx, maxilla/mandible, parotid, lips	Not described	RT or CRT
Bahl (2017)	India	Observational non-controlled/ Retrospective Cross-sectional	55 patients, age = 55 years, 85.4% male	Oral cavity ,Oropharynx,	I-IV	RT± chemo
Benito (2011)	France	Observational non-controlled/ retrospective chart review	457 patients, 93.2% male, age =57 years	Endolarynx	I-IV	Surgery (supracricoid partial laryngectomy)
Biazevic (2008)	Brazil	Prospective, survey	47 patients, age NR, 87% male	Oral, oropharyngeal	I-IV	Surgery
Bond (2012)	United States	Observational non-controlled/ Mixed design: prospective (study 1) + cross sectional (study 2)	69 patients, 23 caregivers, age =55.4 years, 81.2% male	Oral cavity, -pharynx, larynx, nasal, salivary gland, other (6%)	II-IV	Chemotherapy
Bond (2014)	United States	Observational non-controlled/ Cross-sectional design	23 caregivers, 23 patients, age =54.6 years, 87% male	Oropharynx, nasopharynx, sinus, larynx, salivary gland	III, IV	Chemotherapy or CRT or IC/CRT
Bossi (2019)	Italy	Observational non-controlled/ Cross-sectional	129 patients, age = 60 years, 67% male	oral cavity, oropharynx, larynx, hypopharynx, nasopharynx, paranasal sinus, salivary gland, or having suffered of a cancer of unknown primary	III, IV	Surgery ±RT ± chemo
Brahmbhatt (2013)	India	Observational non-controlled/ Prospective (pre/post) design	100 patients (39 HNC), age NR, 58% male,	Not described	I-IV	Surgery
Buchmann (2013)	United States	Observational non-controlled/ cross-sectional design	89 patients, age =56.6 years,55% male	Lip, tongue, oral cavity, oropharynx, larynx, nasal, thyroid, neck	Not described	Not described
Capuano (2010)	Italy	Observational non-controlled/ Cross sectional	61 patients, 69% male, age =50 years	Oropharynx, nasopharynx, oral cavity, larynx, maxillary sinus, submandibular gland	III, IV	No treatment
Cardoso (2018)	United States	Observational non-controlled/ Cross-sectional	906 patients, age=65years, 84% males	Tonsil, Base of tongue, Glossopharyngeal sulcus, other	I-IV	Surgery ± RT
Chaukar (2009)	United States	Observational non-controlled/ Cross sectional design	212 patients, age =50 years, 81% male	Gingivobuccal sulcus, tongue/ floor of mouth, nasooropharynx, hypopharynx-larynx, palate/maxilla	I-IV	Surgery or RT or CRT or Surgery+RT
Chen (2009)	United States	Observational non-controlled/ Prospective (pre/post) design	40 patients, age =55 years, 62.5% males	Oropharynx, oral cavity, larynx, parotid gland, thyroid, paranasal sinus, nasopharynx	I-IV	RT or surgery and RT, plus chemotherapy in 20 patients
Chen (2013)	United States	Observational non-controlled/ Prospective design (longitudinal follow-up)	211 patients, median age = 57 years 58% male	Oropharynx, oral cavity, larynx, unknown primary (10%), nasopharynx	0, I-IV	RT +/- surgery, +/- chemotherapy
Cramer (2018)	United States	Observational non-controlled/ Retrospective cohort study	175 patients, age =65.0 years, 70.9% male	Oral cavity, Oropharynx, Larynx, Unknown primary, Salivary gland, Other	I-IV	Surgery ±RT ± chemo
Duffy (2007)	United States	Observational non-controlled/ Cross-sectional	973 patients, 83% male, age = 61 years	Oropharynx/hypopharynx, larynx, oral cavity,	I-IV	RT or chemo or surgery
Dwivedi (2012)	United Kingdom	Observational non-controlled/ Cross sectional	55 patients, age = 59 years,54% male	Oral cavity, oropharyngeal	I-IV	Surgery ± RT or Surgery ± chemotherapy
Elting (2008)	United States	Observational non-controlled/ prospective design (longitudinal follow-up)	91 patients, 77% male, age = 57 years	Oral/oropharynx, larynx, hypopharynx	I-IV	RT ± chemotherapy ± surgery
Epstein (2009)	United States	Observational non-controlled/ prospective design	124 patients, 77% male,Age NR	Not described	I-IV	RT
Fingeret (2012)	United States	Observational non-controlled/ cross sectional design	280 patients, age =59.91 years, 63.9% male	Oral cavity, cutaneous cancer of the head and neck, cancer of the mid-face	Not described	Surgery
Francis (2010)	United States	Observational non-controlled/ Retrospective cohort study	8002 patients, age =73.8, years 66% male	Oral cavity, oropharynx, hypopharynx, larynx	Not described	Surgery or Surgery ±chemo or RT or CRT
Garcia-Peris (2007)	Spain	Observational non-controlled/ Cross sectional	87 patients, age =58.2 years, 70% male	Tongue, floor of mouth, mandible, maxilla cancer	Not described	Surgery ± RT or Surgery ± CRT
Ginex (2013)	United States	Observational non-controlled/ Prospective (pre/post) design	218 patients, age =62.5 years, 84% male	Esophageal	0, I-IV	Surgery (esophagectomy) ± chemotherapy ± RT
Gosak (2020)	Slovenia	Observational non-controlled/Prospective (pre/post)	40 patients, age= 62.5 years, 100% male	Oral cavity, Oropharynx, Hypopharynx, Larynx	III,IV	RT ± Chemo
Graboyes (2019)	United States	Observational non-controlled/ Prospective design (longitudinal follow-up)	56 patients, age= 61 years, 63% males	Oral cavity; Oropharynx/ Larynx; Facial cutaneous malignancy	I-IV	Surgery ± RT± chemo
Gunn (2013)	United States	Observational non-controlled/ Cross sectional	270 patients, age NR, 75.6% male	Oropharynx, oral cavity, nasopharynx, larynx, hypopharynx, thyroid/trachea, major salivary gland, nasal cavity/paranasal sinus, skin,	0, I-IV	RT ± chemotherapy ± surgery
Guo (2015)	China	Observational non-controlled/ Prospective design (longitudinal follow-up)	205 patients, age=45 years , 76.6% males	Nasopharynx	I-IV	RT ± chemo
Haisfield-Wolfe (2012)	United States	Observational non-controlled/ Prospective (pre/post) design	21 H&N patients, age =59 years, 86% male	Oropharyngeal and/or laryngeal cancer	I-III	Undergoing initial definitive radiation +/-chemotherapy
Hamilton (2019)	Canada	Observational non-controlled/ Retrospective Cross-sectional	162 patients, age NR, 49% males	Pharynx, thyroid, paranasal sinus, oral cavity, and/or salivary gland	I-IV	Surgery ± RT ± chemo
Hanna (2015)	United States	Observational non-controlled/ Retrospective Cross-sectional	748 patients, age=59 years, 68% males	Mucosal, nonmucosal, or skull base	I-IV	treatment-naive patients
Hassanein (2005)	United Kingdom	Observational non-controlled/ Cross sectional	68 patients, age = 58 years, 69% male	Oral cancer	I-IV	Surgery, RT, or both
Henry (2019)	Canada	Observational non-controlled/ prospective cohort study	219 patients, age=63.0 years, 69% males	Oropharynx, Oral, Larynx, Skin Nasopharynx, Unknown primary, Other (salivary glands, paranasal sinuses, and nasal cavity)	I-IV	Surgery ± RT ± Chemo
Hong (2014)	China	Observational non-controlled/ Cross sectional design	1,217 patients, age =51.24 years, 59.74% males	Head and neck (18.57%, n=226)	I-IV	Not described
Hoshikawa (2015)	Japan	Observational non-controlled/ Retrospective Cross-sectional	45 patients, age= 64 years, 82.6% males	oropharynx, hypopharynx, larynx	I-IV	RT ± chemo
Huang (2015)	Taiwan	Observational non-controlled/ Cross-sectional	242 patients, age=45 years, 69.6% males	Nasopharyngeal cancer	I-IV	Non-IMRT or IMRT ± Chemo
Huh (2019)	Korea	Observational non-controlled/ Retrospective Cross-sectional	99 patients, age= 62.2 years, 86.9% males	Hypopharynx , Pyriform sinus , Supraglottis, Glottis, Subglottis Transglottis	III,IV	induction chemo (IC) ± Surgery or RT or CRT
Hutcheson (2019)	United States	Observational non-controlled/ Prospective design (longitudinal follow-up)	257 patients, age = 59.5 years, 86.4% males	Oropharyngeal Cancer	I-III	induction chemo (IC) ± TORS or RT or CRT
Huyett (2017)	United States	Observational non-controlled/ Cross-sectional	16 patients, age=61.6 years , 81.2% males	Laryngeal or oro-pharyngeal carcinoma	I-IV	chemo ±RT
Jager-Wittenaar (2007)	Netherlands	Observational non-controlled/ Cross sectional	407 patients, 74% male, age =63.3 years	Larynx, pharynx, oral	Not described	Not described
Jager-Wittenaar (2011)	Netherlands	Observational non-controlled/ prospective (pre/post)	116 patients, age =59.7 years, 62% male	Oral cavity, oropharnyx	I-IV	Surgery ± RT or RT ± CRT
Jager-Wittenaar (2017)	Netherlands	Observational non-controlled/ Prospective design (longitudinal follow-up)	35 patients, age 61.7 years, 81% male	oral cavity, oropharynx, hypopharynx, or larynx	I-IV	Surgery + RT or CRT or RT alone
Jain (2009)	India	Observational non-controlled/ Retrospective chart review	180 patients (54 HNC), age = 47.14, years, 54% male	Parotid, laryngeal, hypopharynx/mouth/Neck SCC	Not described	Not described
Janewein (2008)	Switzerland	Observational non-controlled/ Cross sectional design	31 patients and spouses, age =58.2 years	Oral cavity	I-IV	Surgery or RT or chemotherapy
Jellema (2007)	Netherlands	Observational non-controlled/ prospective design (longitudinal follow-up)	288 patients, 77% male,Median (M) age = 64 years	Oral cavity, oropharynx, nasopharynx, hypopharynx, larynx, vestibulum	I-IV	RT
Jin (2018)	China	Observational non-controlled/ Prospective design (longitudinal follow-up)	114 patients, age= 54.54 years, 62.3% males	Oropharynx, oral cavity, nasopharynx, larynx, hypopharynx, thyroid/trachea, major salivary gland, nasal cavity/paranasal sinus, skin, unknown primary	I-IV	RT ± Chemo ± Surgery
Kamstra (2011)	Netherlands	Observational non-controlled/ Cross sectional design	89 patients, age = 61 years, 57% male	Oral, oropharyngeal	I-IV	Surgery ± RT
Karnell (2006)	United States	Observational non-controlled/ prospective cohort study	148 patients, age NR, 70.2% male	Oral cavity, pharynx, larynx, other/unknown (11.5%)	I-IV	RT and/or surgery and/or chemotherapy
Katz (2004)	Australia	Observational non-controlled/ Cross sectional	60 patients, age =60.5 years, 78.3% male	Oropharynx, oral cavity, larynx, salivary gland, nasal cavity, nasopharynx	I-IV	RT
Kazi (2008)	United Kingdom	Observational non-controlled/ Cross sectional design	34 patients, age =49.6 years, 76.5% male	Oral, oropharyngeal	I-III	Partial glossectomy, ± (RT, neck dissection, reconstruction, tracheotomy)
Kelly (2007)	United Kingdom	Observational non-controlled/ prospective design (longitudinal follow-up)	202 patients, age NR , 73.1% male	Paranasal, oral, oropharynx, hypopharynx, larynx, nasal, nasopharynx	Not described	RT
Ku (2007)	China	Observational non-controlled/ Prospective (longitudinal follow-up) design	20 patients, age = 43.9 years 70% male	Nasopharyngeal carcinoma (NPC)	I-IV	RT
Kubrak (2019)	Canada	Observational non-controlled/ Cross-sectional	1756 patients, age= 61.6 years, 73% male	Oropharynx, Oral Cavity , Hypopharynx , Nasopharynx, Larynx, Salivary Glands, Paranasal Sinus Other	I-IV	Treatment naive
Lango (2014)	United States	Observational non-controlled/ Prospective design (pre/post)	159 patients, Male 80%	Nasopharynx, oral cavity, oropharynx, larynx, hypopharynx,	I-IV	Not described
Lee (2012)	United Kingdom	Observational non-controlled/ Prospective (pre/post) design	152 patients age NR, 33% men	Oral cavity, pharynx, larynx	I-IV	Surgery ± RT ± chemo
Lee (2015)	Taiwan	Observational non-controlled/ Cross sectional	104 patients, age= 54.8 years, 92.3% males	Nasopharynx, Oral cavity, Oropharynx, Hypopharynx, Larynx	I-IV	RT ± Chemo
Li (2017)	Japan	Observational non-controlled/ Cross-sectional	77 patients, age = 67.70 years, 67.5% male	Not described (head and neck)	Not described	Surgery ± RT ± chemo
Liberman (2004)	Brazil	Observational non-controlled/Prospective (pre/post)	11 patients, 100% male, age NR	Laryngeal, hypolaryngeal	Not described	RT + chemotherapy
Lindblom (2014)	Sweden	Observational non-controlled/ Cross sectional	124 patients, median(M) age = 57, 75% male	Larynx, hypopharynx, oral cavity, oropharynx	I-IV	RT
Liu (2008)	China	Observational non-controlled/ cross sectional design	97 patients, age =50.94 years, 90.7% male	Not described	Not described	Surgery (reconstructive micro-surgery) +/- chemotherapy, +/- RT
Lokker (2013)	Netherlands	Observational non-controlled/ cross sectional	124 patients, age =68 years, 73% male	Oral cavity, oropharynx, larynx, pharynx, nasal fossa	Not described	Surgery ± RT ± chemotherapy
Luitel (2019)	Nepal	Observational non-controlled/ Cross-sectional	71 patients, age=52.4 , 76% male	Oral cavity, Oropharynx, Larynx, Salivary glands, Nasal cavity and paranasal sinuses	I-IV	RT
Maher (2013)	Australia	Observational non-controlled/ Cross sectional design	431 patients, age =68 years,77% male	Larynx, oral cavity, oropharynx, nasal cavity, nasopharynx, paranasal sinuses, visceral, skin (face, lip, eyelid, ear, nose)	I-IV	Not described
Maurer (2011)	Germany	Observational non-controlled/ Prospective (longitudinal follow-up)	35 patients, age NR, 89% male	Oropharynx, oral cavity, larynx/hypophar-ynx, nasopharynx	I-IV	RT ± chemotherapy ± surgery
McDowell (2018)	Canada	Observational non-controlled/ Cross sectional	102 patients, age=56.1 years, 64% male	Nasopharyngeal Carcinoma	I-IV	RT ± Chemo
McLaughlin (2013	United States	Observational non-controlled/ Cross sectional	92 patients, age =62.28 years, 70.7% male	Paranasal, pharynx, oral, larynx	I-IV	Surgery or RT or surgery +RT or RT + chemotherapy or all
Moller (2004)	Switzerland	Observational non-controlled/ Prospective (longitudinal follow-up)	54 patients, 83% male, age = 54.6 years	Oropharynx	I-IV	RT ± surgery
Moroney (2017)	Australia	Observational non-controlled/ Prospective design (longitudinal follow-up)	212 patients, age =63 years, 76% male	Oral cavity, Oropharynx, Hypopharynx Larynx, Nasopharynx Unknown primary, Other	I-IV	Helical IMRT± Chemo
Moroney (2018)	Australia	Observational non-controlled/ Prospective design (longitudinal follow-up)	76 patients, age= 59.6 years, 84.2% males	Oropharynx	II-IV	Helical IMRT± Chemo
Muzumder (2019)	India	Observational non-controlled/ Retrospective Cross sectional	148 patients, age= 58 years, 72.3% males	Oral cavity, Oropharynx, Hypopharynx, Larynx, Salivary gland, Other sites	I-IV	IMRT or 3D-CRT
Nagaraja (2016)	India	Observational non-controlled/ Prospective design (longitudinal follow-up)	47 patients, age = 58 years, 81% male	Hypopharynx, Oral cavity, Oropharynx, Larynx, MUO neck	I-IV	RT+ Chemo
Neilson (2013)	Australia	Observational non-controlled/ Prospective (pre/post) design	101 patients at baseline, N=37 at 18 months, age =63 years, 84% male (baseline)	Oral cavity, oropharynx, larynx, parotid, nasal, nasopharynx, thyroid	Not described	RT +/- chemotherapy, +/- surgery
Nguyen (2006)	United States	Observational non-controlled/ Prospective (pre/post) design	N=63 patients, age =64 years, 98% male	Oropharynx, larynx, hypopharynx, nasophayrinx, oral cavity	II-IVA,B	CRT
Nilsen (2019)	United States	Observational non-controlled/ Cross sectional	228 patients, age = 63.73 years, 75.9% males	Oral cavity, Oropharynx, Larynx	I-IV	Surgery ± RT or Chemo
Nishimura (2012)	Japan	Observational non-controlled/ Prospective cohort study	237 patients, 33% male, M (median) age =57 years	Not described	Not described	Chemotherapy ± RT
Orell-Kotikangas (2017)	Finland	Observational non-controlled/ Cross sectional	65 patients, age= 61 years, 77% males	Oral cavity, Oropharynx, Hypopharynx, Larynx, Nasopharynx, Unknown primary	I-IV	CRT ± Surgery
Owosho (2016)	United States	Observational non-controlled/ Retrospective cohort study	54 patients, 81% male, age = 55 years	Oral and oropharyngeal cancer	I-IV	IMRT
Ozdemir (2015)	Turkey	Observational non-controlled/ Retrospective cohort study	45 patients, age= 43 years, 73% males	Nasopharyngeal Carcinoma	I-IV	RT ± chemo
Patil (2018)	India	Observational non-controlled/ Prospective design (longitudinal follow-up)	200 patients, age NR	Not described	Not described	Palliative Chemo
Patterson (2014)	United Kingdom	Observational non-controlled/ Prospective design (longitudinal follow-up)	71 patients, age=59, 80% male	Oropharynx, hypopharynx, larynx, nasopharynx,	Not described	CRT
Paula (2012)	Brazil	Observational non-controlled/ Prospective (pre/post) design	41 patients, age NR, 85.4% male	Hypopharynx, mouth, neck, parotid, and laryngeal	Not described	Surgery, chemotherapy, or both
Pauli (2013)	Sweden	Observational non-controlled/ Prospective (longitudinal follow-up)	75 patients, 60% male, age = 62 years	Not described	Not described	Surgery ± RT ± chemotherapy or RT ± chemotherapy or no treatment
Pereira (2019)	Brazil	Observational non-controlled/ Retrospective Cross sectional	413 patients, age= 55 years, 78.2% males	Oral cavity, Others	Not described	RT
Pezdirec (2019)	Slovenia	Observational non-controlled/ cross sectional study	109 patients, age= 65.4 years, 71.5% males	paranasal sinuses, nasal cavity or nasopharynx, oral cavity, oropharynx, hypopharynx, larynx, neck metastasis of unknown primary tumor	I-IV	Surgery or RT or CRT or Surgery + RT
Piai (2019)	Netherlands	Observational non-controlled/ cross sectional study	209 patients, 71.7%male, age = 62years	Larynx, Hypopharyn, Oropharynx, Oral cavity, Unknown	I-IV	Surgery, Surgery + CRT
Pignon (2004)	France	Observational non-controlled/ cross sectional study	93 patients, 60% male, age = 61.9 years	Not described	Not described	RT
Qian (2010)	Canada	Observational non-controlled/ Cross sectional	24 patients, 67% male, age = 64.2 (surgery group), age = 54.8 (CRT group)	Oral cavity, oropharynx	Not described	Surgery or chemotherapy
Rinkel (2016)	Netherlands	Observational non-controlled/ cross sectional study	52 patients, age= 58 years, 67 % males	Oral cavity, Oropharynx, Nasopharynx, Larynx, Hypopharynx	II-IV	CRT
Rutkowska (2008)	Poland	Observational non-controlled/ prospective cohort study	31 patients, age =52.8 years, 73.5% male	Not described	Not described	Surgery
Saedi (2020)	Iran	Observational non-controlled/ cross sectional study	54 patients, age =61.33 years, 63% males	salivary glands, nasopharynx, larynx, and oral cavity	Not described	RT ± chemo
Schultz (2010)	Brazil	Observational -controlled/ prospective design	141 HNC patients, 69.5% male, age =61.9 years, control group N=141	Larynx, nasopharynx, tongue, hypopharynx, parotid, soft/hard palate, lower lip	I-IV	RT
Singer (2008)	Germany	Observational non-controlled/ Cross-sectional design	206 patients, age NR, 93.2% male	Laryngeal, hypopharyngeal	I-IV	Laryngectomy +/- RT
Siupsinskiene (2008)	Lithuania	Observational case-control study	49 patients, age =62.2 years, 91.8% male	Laryngeal	I,II	RT or endoscopic surgery
Steiner (2015)	New Zeland	Observational non-controlled/ Cross-sectional design	120 patients, age= 63.7 years, 64.2% males	oral cavity, oropharynx, nasopharynx, parotid gland, unknown primary	Not described	Surgery ± RT or CRT
Suarez-Cunqueiro (2008)	Switzerland, Germany, Austria	Observational non-controlled/ Retrospective Cross-sectional	1334 patients, 74.9% male, age =62.52 years	Oral, oropharyngeal	I-IV	Surgery ± chemotherapy ± RT
Suzuki (2016)	Japan	Observational non-controlled/ cross sectional study	194 patients, age= 64years, 60.8 % males	oral cavity and maxillary sinus, pharynx, larynx, and salivary gland	I-IV	Surgery ± RT or Chemo
Thomas (2009)	United Kingdom	Observational non-controlled/ Cross-sectional	77 patients, age NR, 77% male, 65.5% male	Oropharyngeal	Not described	Surgery ± RT
Thomas (2014)	Ireland	Observational non-controlled/ Cross sectional	575 patients, age =63 years, 67.2% male	Larynx, lip, mouth, pharynx, salivary glands	I-III	Not described
Van Den Berg (2013)	Netherlands	Observational non-controlled/ cross-sectional	32 patients, age =55 years, 72% male	Oral, oropharynx, hypopharynx	III, IV	CRT
van der Geer (2016)	Netherlands	Observational non-controlled/ Prospective design (longitudinal follow-up)	641 patients, age= 62.3 years, 70.4% males	oral cavity, oropharynx or nasopharynx, salivary glands or ear, hypopharynx or supraglottic larynx, glottic or subglottical larynx, nasal cavity or maxillary sinus, unknown primary tumor	I-IV	Surgery ± RT ± chemo
Veer (2010)	United Kingdom	Observational non-controlled/ cross sectional design	106 patients age NR, % males NR	Not described	Not described	Not described
Wells (2015)	United Kingdom	Observational non-controlled/ cross sectional design	280 patients, age = 64.5 years,73% males	oral cavity, larynx, oropharyngeal cancer	I-IV	CRT ±Surgery
Willemsen (2019)	Netherlands	Observational non-controlled/ Prospective design (longitudinal follow-up)	69 patients, 68% male, age = 59 years	Nasopharynx, Oropharynx, Hypopharynx, Oral cavity, Larynx, Unknown primary, Other	II-IV	CRT ±Surgery
Williams (2010)	United Kingdom	Observational non-controlled/ Cross sectional	70 patients, age = 57 years, 49% male	Pharynx, thyroid, tongue	Not described	Surgery or RT or chemotherapy
Wilson (2011)	United Kingdom	Observational non-controlled/ Prospective design (longitudinal follow-up)	167 patients, age = 63, 81% male	Oropharynx, hypopharynx, larynx, nasopharynx,	I-IV	CRT
Winter (2004)	United Kingdom	Observational non-controlled/ Cross-sectional design	12 patients, age =54 years75% male	Tongue base	III, IV	Surgery + RT
Wulff-Burchfield (2019)	United States	Observational non-controlled/ Cross sectional	105 patients, age = 62.8 years, 74.3% males	Oral cavity, Nasopharynx Oropharynx, Larynx, Other, Unknown	I-IV, Unknown	RT ± Surgery
Xiao (2017)	China	Observational non-controlled/ Cross sectional	130 patients, age= 43.22 years, 72.3% males	Nasopharyngeal carcinoma	I-IV	RT ± Chemo
Zuydam (2005)	United Kingdom	Observational non-controlled/ Prospective design (longitudinal follow-up)	278 patients, age =62,65% male	Oral, oropharynx	I-IV	RT ± surgery
Zwahlen (2008)	Switzerland	Observational non-controlled/ Cross sectional design	31 patients, age =58.2 years, 100% male	Oral	I-IV	Surgery or RT or chemotherapy
RT, Radiotherapy; CRT, Chemoradiotherapy; IMRT,intensity-modulated radiation therapy; IC, induction chemo; 3D-CRT, Three-dimensional conformal radiation therapy, TORS, Transoral robotic surgery; chemo, chemotherapy
