# Supplementary material for: Identifying Patient-Reported Outcome Measures (PROMs) for Routine Surveillance of Physical and Emotional Symptoms in Head and Neck Cancer Populations: A Systematic Review
Source: J Clin Med. 2021 Sep 15;10(18):4162. doi: 10.3390/jcm10184162 (PMC8470145; doi:10.3390/jcm10184162)
Supplement: Supplementary file 1 [file jcm-10-04162-s001.zip › Supplementary Table 2_ok.xlsx]

## Sheet: Sheet1
Content Domains	Physical Well-Being
	Eating and Nutritional Status																	Communication								Appearance					Pain											other physical symptoms
	Problems with swallowing (e.g. swallowing different type of food, painfulness, stressfulness etc)	Saliva/dry mouth/drooling (xerostomia)	Cough/chocking when swallowing	Problems in chewing	Change in appetite	Problems with teeth/dentures/gums	change in quantity of food intake (e.g. eating less)	Taste/smell	mucus/phlegm	difficulty in opening mouth (trismus)	Speed of eating	ability to eat (e.g. need assistance for eating)	Use of nutritional supplements/ stomach tube (due to inability of eating)	worry about inadequate nutritional intake	Change in diet (e.g. food type, texture, size to help swallowing)	weight loss	weight gain	Voice quality/understandability	Voice strength/volume	Hoarseness	Communication/talking/speaking	Ability to sing/whistle	Strain to speak because of voice problem	Ability to talk on the phone	hearing loss	Noticeable change (e.g. disfigurement)	impact of appearance on willingness to work and social life	dryness of eyes, lips, nose	ulceration/erythema (oral, cheek)	skin symptoms	Pain in mouth, throat	Pain in shoulder	pain in neck	facial pain/pressure	ear pain/fullness	headache	taking pain medication	general pain	numbness or tingling	stinging/burning/abnormal sensation in neck or ear (parotid surgery)	lack of sensitivity/ hypersensitivity in neck or ear	feeling sick	nausea	loss of vision	Shoulder/upper body mobility/ stiffness	constipation	discomfort in tooth brushing/ mouth rinsing	swelling in mouth	memory problem
EORTC-QOL	◊	◊	◊			◊		◊		◊		◊	◊			◊	◊			◊	◊			◊							◊						◊					◊
EDQ					◊		◊					◊			◊	◊
EAT-10	◊		◊													◊
OPDI	◊	◊	◊								◊
FACT-HN	◊						◊														◊										◊							◊				◊
FSCI
FACT-NP	◊	◊					◊	◊										◊	◊		◊				◊						◊											◊	◊	◊	◊
FSH&N-SR	◊	◊		◊				◊										◊			◊	◊				◊																			◊
HNCI	◊	◊		◊		◊					◊				◊			◊		◊	◊												◊				◊
HNRT-Q	◊	◊			◊			◊			◊		◊							◊										◊	◊												◊
H&NS	◊		◊									◊						◊	◊								◊						◊
LORQ	◊	◊		◊		◊				◊											◊
MDADI	◊		◊				◊				◊					◊
MDASI-HN	◊	◊	◊	◊	◊	◊		◊	◊									◊												◊	◊							◊	◊				◊			◊			◊
NDI																																	◊			◊
NDII																																◊	◊												◊
OHIP14								◊				◊									◊										◊
OMAS																													◊
OMQOL	◊	◊	◊				◊	◊		◊	◊			◊	◊	◊		◊			◊								◊		◊																◊	◊
OMWQ												◊																			◊
SWAL-QOL		◊	◊								◊		◊		◊						◊
Parotidectomy QOL survey																																	◊						◊	◊	◊
POS-HN																														◊
QLQ-Rathmell	◊	◊			◊			◊				◊				◊					◊					◊												◊				◊	◊
QOL-ACD					◊											◊																										◊	◊
QOL-thyroid					◊												◊	◊								◊				◊								◊								◊			◊
QOL-RTI					◊																					◊				◊								◊					◊
SDQ																																◊													◊
SPADI																																◊													◊
SNOT-22			◊					◊																										◊	◊
SHI																		◊	◊		◊			◊
SSQ			◊								◊
UL-QLQ															◊						◊
HNQOL		◊		◊				◊		◊								◊	◊		◊			◊							◊	◊	◊				◊
UW-QOL	◊	◊		◊				◊													◊					◊												◊							◊
VHNSS	◊	◊	◊	◊	◊	◊		◊	◊	◊	◊		◊		◊	◊		◊		◊	◊		◊		◊						◊														◊		◊
VASS																		◊	◊		◊		◊	◊
VHI																		◊			◊		◊	◊
VOS			◊															◊	◊				◊
VPQ	◊																	◊	◊		◊			◊
V-RQOL																		◊			◊			◊
XI	◊	◊																										◊
XQ (Wiljers)	◊	◊		◊		◊		◊							◊						◊							◊			◊
XQ	◊	◊		◊																	◊
XeQoLS		◊					◊	◊													◊
EORTC, European Organization for the Research and Treatment of Cancer Quality of Life Questionnaire; EQD, European dysphagia questionnaire; EAT-10, Eating assessment tool-10 item version; OPDI, Oralpharyngeal dysphagia inventory; FACT-HN, Functional Assessment of Cancer Therapy-Head & Neck; FSCI, Facial Skin Cancer Index; FACT-NP, Functional Assessment of Cancer Therapy –Nasopharyngeal; FSH&N-SR,…
[truncated: 63 more columns]
