# Supplementary material for: Identifying Patient-Reported Outcome Measures (PROMs) for Routine Surveillance of Physical and Emotional Symptoms in Head and Neck Cancer Populations: A Systematic Review
Source: J Clin Med. 2021 Sep 15;10(18):4162. doi: 10.3390/jcm10184162 (PMC8470145; doi:10.3390/jcm10184162)
Supplement: Supplementary file 1 [file jcm-10-04162-s001.zip › Supplementary Table 3_ok.xlsx]

## Sheet: Plan1
			FACT-NP		HNRT-Q		MDASI-HN				FSH&N-SR		OMQOL
		First author	Tong (2009)		Jones (2006)		Rosenthal (2008)		Rosenthal (2007)		Baker (1995)		Cheng (2007)		Cheng (2009)
Internal consistency	1	Does the scale consist of effect indicators?	Y				Y				Y		Y		N/A
	2	Was the percentage of missing items given?	good	Percentage of missing items NOT described	Good	Percentage of missing items NOT described	N/A		Good	Percentage of missing items NOT described	good	Percentage of missing items NOT described	good	Percentage of missing items NOT described
	3	was there a description of how missing items were handled?	fair	not described	fair	not described			fair	not described	fair	not described	fair	not described
	4	Was the sample size included in the internal consistency analysis adequate?	excellent	n=357 : Adequate sample size (≥100)	good	n=56			excellent	n=205 : Adequate sample size (≥100)	excellent	n=172 : Adequate sample size (≥100)	excellent	n=210 : Adequate sample size (≥100)
	5	Was the unidimensionality of the scale checked?	poor	Factor analysis NOT performed and no reference to another study	poor	Factor analysis NOT performed and no reference to another study			excellent	Factor analysis performed in the study population	poor	Factor analysis NOT performed and no reference to another study	excellent	Factor analysis performed
	6	Wast the sample size included in the unidimensionality analysis adequate?	n/a	n/a					excellent	n=205 : Adequate sample size (≥100)	excellent	sample size adequate
	7	Was an internal consistency statistic calculated for each (unidimensional) (sub) scale separately?	excellent	Internal consistency statistic calculated for each subscale separately: table 2	poor	not calculated for each subscale separately			excellent	Internal consistency statistic calculated for each subscale separately (factor 1,2)	excellent	Internal consistency statistic calculated for each subscale separately	excellent	Internal consistency statistic calculated for each subscale separately
	8	Were there any any important flaws in the design or methods of the study?	excellent	No other important methodological flaws in the design or execution of the study	excellent	No other important methodological flaws in the design or execution of the study			excellent	No other important methodological flaws in the design or execution of the study	excellent	No other important methodological flaws in the design or execution of the study	excellent	No other important methodological flaws in the design or execution of the study
	9	Was cronbach's alpha calculated? (CTT)	excellent	Cronbach’s alpha calculated	excellent	Cronbach’s alpha calculated(HNDS 0.86; HNRQ 0.92)			excellent	Cronbach’s alpha calculated(0.72-0.92)	excellent	Cronbach’s alpha calculated	excellent	Cronbach’s alpha calculated
	10	Was Cronbach's alpha calculated or KR-20? (dichotomous scores)	n/a		n/a				n/a		n/a		n/a
	11	for IRT: was a goodness of fit statistic at a global level calculated?	n/a		n/a				n/a		n/a		n/a
		Internal consistency rating	Poor		Poor		N/A		Fair		Poor		Fair		Poor
Reliability (test-retest reliability, inter-rater reliability, and intra-rater reliability)	1	Was the percentage of missing items given?	good	Percentage of missing items NOT described	N/A		N/A		N/A		N/A		good	Percentage of missing items NOT described	N/A
	2	Was there a description of how missing items were handled?	fair	not described									fair	not described
	3	Was the sample size included in the analysis adequate?	excellent	n=110 : Adequate sample size (≥100)									excellent	n=210: Adequate sample size (≥100)
	4	Were at least two measurements available?	excellent	two measurements									excellent	at least two measurements
	5	Were the administrations independent?	good	Assumable that the measurements were independent									good	Assumable that the measurements were independent
	6	Was the time interval stated?	excellent	Time interval stated									excellent	Time interval stated
	7	Were patients stable in the interim period on the construct to be measured?	good	Assumable that patients were stable									good	Assumable that patients were stable
	8	Was the time interval appropriate?	excellent	2 weeks:appropriate									poor	3 days
	9	were the test conditions similar for both measurements?	good	Assumable that test conditions were similar									good	Assumable that test conditions were similar
	10	Were there any important flaws in the design or methods of the study?	excellent	No other important methodological flaws in the design or execution of the study									excellent	No other important methodological flaws in the design or execution of the study
	11	For continous scores: was the intraclass correlation coefficient calculated (ICC)?	good	ICC calculated but model or formula of the ICC not described									excellent	ICC calculated
	12	For dichotomous/nominal/ordinal scores: was kappa calculated?	n/a										n/a
	13	for ordinal scores: was a weighted kappa calculated?	n/a										excellent	weighted kappa caldulated
	14	for ordinal scores: was the weighting scheme described?	n/a										good	weighting scheme NOT described
		Reliability rating	fair		N/A		N/A		N/A		N/A		poor		N/A
Measurement Error	1	Was the percentage of missing items given?	good	Percentage of missing items NOT described	N/A		N/A		N/A		N/A		N/A		N/A
	2	Was there a description of how missing items were handled?	fair	not described
	3	Was the sample size included in the analysis adequate?	excellent	n=357 : Adequate sample size (≥100)
	4	Were at least two measurements available?	excellent	at least two measurements
	5	Were the administrations independent?	good	Assumable that the measurements were independent
	6	Was the time interval stated?	excellent	Time interval stated
	7	Were patients stable in the interim period on the construct to be measured?	good	Assumable that patients were stable
	8	Was the time interval appropriate?	excellent	3 months:appropriate
	9	Were the test conditions similar for both measurement?	good	Assumable that test conditions were similar
	10	Were there any important flaws in the design or methods of the study?	excellent	No other important methodological flaws in the design or execution of the study
	11	for CTT: was the Standard Error Measurement, Smallest Detectable Change or Limits of Agreement calculated?	fair	SD calculated
		Measurement Error rating	Fair		N/A		N/A		N/A
Content validity	1	Was there an assessment of wheather all items refer to relevant aspects of the construct to be measured?	fair	Aspects of the construct to be measured poorly described AND this was not taken into consideration	poor	NOT addressed if all items refer to relevant aspects of the construct to be measured	N/A		N/A		N/A		Fair	Aspects of the construct to be measured poorly described AND this was not taken into consideration	N/A
	2	Was there an assessment of whether all items are relevant for the study population? (e.g. age, gender, disease characteristics, country, setting)	excellent	Assessed if all items are relevant for the study population in adequate sample size (≥10): pilot testing with n = 40	poor	NOT assessed if all items are relevant for the study population							fair	NOT assessed if all items are relevant for the purpose of the application
	3	Was there an assessment of wheather all itmes are relevant for the purpose of the measurement instrument?	good	Purpose of the instrument was not described but assumed	fair	NOT assessed if all items are relevant for the purpose of the application							fair	NOT assessed if all items are relevant for the purpose of the application
	4	Was there an assessment of whether all items together comprehensively reflect the construct to be measured?	excellent	Assessed if all items together comprehensively reflect the construct to be measured	poor	NOT assessed if all items together comprehen-sively reflect the construct to be measured							Fair	No theoretical foundation of the construct and this was not taken into consideration
	5	Were there any important flaws in the design or methods of the study?	excellent	No other important methodological flaws in the design or execution of the study	poor	not clear about the design or methods							excellent	No other important methodological flaws in the design or execution of the study
		Content Validity rating	Fair		poor		N/A		N/A		N/A		fair		N/A
Structural validity	1	Does the scale consist of effect indicators (reflective model)?	N/A		N/A				N/A		N/A		N/A		N/A
	2	Was the percentage of how missing items were handled?
	3	Was there a description of how missing items were handled?
	4	Was the sample size included in the analysis adequate?
	5	Were there any important flaws in the design or methods of the study?
	6	Was exploratory or confirmatory factor analysis performed?
	7	Were IRT tests for determining the dimensionality of the items performed?
		Structural validity rating	N/A		N/A		N/A		N/A
Hypothesis testing	1	Was the percentage of missing items given?	good	Percentage of missing items NOT described	Good	Percentage of missing items NOT described			N/A		good	Percentage of missing items NOT described	N/A		good	Percentage of missing items NOT described
	2	Was there a description of how missing items were handled?	fair	not described	fair	not described					fair	not described			fair	not described
	3	Was the sample size included in the analysis adequate?	excellent	n=357 : Adequate sample size (≥100)	good	n=56					excellent	n=172: Adequate sample size (≥100)			excellent	n=137 : Adequate sample size (≥100)
	4	Were hypotheses regarding correlations or mean differences formulated a priori (before data collection)?	excellent	Multiple hypotheses formulated a priori	good	Minimal number of hypotheses formulate a priori					fair	Minimal number of hypotheses formulated a priori			fair	Hypotheses vague or not formulated but possible to deduce what was expected
	5	Was the expected direction of correlations or mean differences included in the hypotheses?	good	Expected direction of the correlations or differences NOT stated	good	Expected direction of the correlations or differences NOT stated					Good	Expected direction of the correlations or differences NOT stated			Good	Expected direction of the correlations or differences NOT stated
	6	Was the expected absolute or relative magnitude of correlations or mean differences included in the hypotheses?	good	Expected magnitude of the correlations or differences NOT stated	good	Expected magnitude of the correlations or differences NOT stated					Good	Expected magnitude of the correlations or differences NOT stated			Good	Expected magnitude of the correlations or differences NOT stated
	7	for convergent validity: was an adequate description provided of the comparator instruments?	fair	Poor description of the constructs measured by the comparator instrument	fair	Poor description of the constructs measured by comparator (HNRT-Q)					excellent	Adequate description of the constructs measured by the comparator instrument(s)			excellent	Adequate description of the constructs measured by the comparator instrument(s)
	8	for convergent validity: were the measurement properties of the comparator instruments adquately described?	fair	Some information on measurement properties of the comparator instrument	poor	No information on the measurement properties of the comparator instrument					fair	Some information on measurement properties (or a reference to a study on measurement properties) of the comparator instrument(s) in any study population			good	Adequate measurement properties of the comparator instrument(s) but not sure if these apply to the study population
	9	Were there any important flaws in the design or methods of the study?	excellent	No other important methodological flaws in the design or execution of the study	excellent	No other important methodological flaws in the design or execution of the study					excellent	No other important methodological flaws in the design or execution of the study			excellent	No other important methodological flaws in the design or execution of the study
	10	Were design and statistical methods adequate for the hypotheses to be tested?	excellent	Statistical methods applied appropriate	good	Assumable that statistical methods were appropriate: mean, SD, distribution of score not provided					excellent	Statistical methods applied appropriate			excellent	Statistical methods applied appropriate
		Hypothesis testing rating	Fair		Poor		N/A		N/A		fair				fair
Criterion validity	1	Was the percentage of missing items given?	good	Percentage of missing items NOT described	good	Percentage of missing items NOT described	good	Percentage of missing items NOT described	Good	Percentage of missing items NOT described	N/A		N/A		good	Percentage of missing items NOT described
	2	Was there a description of how missing items were handled?	fair	not described	fair	Not clear how missing items were handled	fair	not described	fair	not described					fair	not described
	3	Was the sample size included in the analysis adequate?	excellent	n=357 : Adequate sample size (≥100)	good	n=56	excellent	n=134 : Adequate sample size (≥100)	excellent	n=205 : Adequate sample size (≥100)					excellent	n=137 : Adequate sample size (≥100)
	4	Can the criterion used or employed be considered as a reasonable 'gold standard'?	good	No evidence provided, but assumable that the criterion used can be considered an adequate ‘gold standard	good	No evidence provided, but assumable that the criterion used can be considered an adequate ‘gold standard’	good	No evidence provided, but assumable that the criterion used can be considered an adequate ‘gold standard	good	No evidence provided, but assumable that the criterion used can be considered an adequate ‘gold standard’ (SF12v2)					good	No evidence provided, but assumable that the criterion used can be considered an adequate ‘gold standard
	5	Were there any important flaws in the design or methods of the study?	excellent	No other important methodological flaws in the design or execution of the study	excellent	No other important methodological flaws in the design or execution of the study	excellent	No other important methodological flaws in the design or execution of the study	excellent	No other important methodological flaws in the design or execution of the study					excellent	No other important methodological flaws in the design or execution of the study
	6	For continuous scores: were correlations, or the area under the receiver operating curve calculated?	excellent	correlations calculated	excellent	correlations calculated	excellent	correlations calculated	excellent	correlations calculated					excellent	correlations calculated
	7	for dichotomous scores: were sensitivity and specificity determined?	n/a		n/a		n/a		n/a						n/a
		Criterion validity rating	fair		fair		fair		fair						fair
Responsiveness	1	Was the percentage of missing items given?	good	Percentage of missing items NOT described	N/A				N/A		good	Percentage of missing items NOT described	N/A		good	Percentage of missing items NOT described
	2	Was there a description of how missing items were handled?	fair	not described							fair	not described			fair	not described
	3	Was the sample size included in the analysis adequate?	excellent	n=147: Adequate sample size (≥100)							excellent	n=172: Adequate sample size (≥100)			excellent	n=137 : Adequate sample size (≥100)
	4	Was a longitudinal design with at least two measurement used?	excellent	Longitudinal design used: baseline, end of RT, 3 months after RT							poor	longitudinal design NOT used			excellent	longitudinal design used
	5	Was the time interval stated?	excellent	Time interval adequately described							poor	Time interval NOT described			excellent	time interval described
	6	If anything occurred in the interim period (e.g. intervention, other relevant events), was it adequately described?	excellent	described: treatment (RT) applied							fair	Unclear or NOT stated			fair	Unclear or NOT stated
	7	Was a proportion of the patients changed (imrpvoement or deterioriation)?	good	NO evidence provided, but assumable that part of the patients were changed							fair	Unclear if part of patients were changed			excellent	Part of the patients were changed (evidence provided)
	8	Were hypotheses about changes in scores formulated a priori (i.e. before data collection)?	fair	Hypotheses vague or not formulated but possible to deduce what was expected							fair	Hypotheses vague or not formulated but possible to deduce what was expected			fair	Hypotheses vague or not formulated but possible to deduce what was expected
	9	Was the expected direction of correlations or mean differences of the change scores of HR-PRO instruments included in these hypotheses?	good	Expected direction of the correlations or differences NOT stated							good	Expected direction of the correlations or differences NOT stated			good	Expected direction of the correlations or differences NOT stated
	10	Were the expected absolute or relative magnitude of correlations or mean differences of the change scores of HR-PRO instruments included in these hypotheses?	good	Expected magnitude of the correlations or differences NOT stated							good	Expected magnitude of the correlations or differences NOT stated			good	Expected magnitude of the correlations or differences NOT stated
	11	Was an adequate description provided of the comparator instruments?	fair	Poor description of the constructs measured by the comparator instrument:							poor	No description of the constructs measured by the comparator instrument:			excellent	Adequate description of the constructs measured by the comparator instrument(s)
	12	Were the measurement properties of the comparator instrument adequately described?	fair	Some information on measurement properties							poor	No information on measurement properties	N/A		poor	No information on measurement properties
	13	Were there any important flaws in the design or methods of the study?	excellent	No other important methodological flaws in the design or execution of the study							excellent	No other important methodological flaws in the design or execution of the study			excellent	No other important methodological flaws in the design or execution of the study
	14	Were design and statistical methods adequate for the hypotheses to be tested?	excellent	Statistical methods applied appropriate							excellent	Statistical methods applied appropriate			excellent	Statistical methods applied appropriate
	15	Can the criterion for change be considered as a reasonable gold standard?	n/a								n/a				n/a
	16	Were there any important flaws in the design or methods of the study?	n/a								n/a				n/a
		Responsiveness rating	Fair		N/A		N/A		N/A		poor		poor		poor
Inerpretability	1	Was the percentage of missing items given?	good	Percentage of missing items NOT described	N/A		N/A		N/A		N/A		N/A		N/A
	2	Was there a description of how missing items were handled?	fair	not described
	3	Was the sample size included in the analysis adequate?	excellent	n = 504 (total)
	4	Was the distribution of the scores in the study sample described?	poor	not provided
	5	Was the percentage of the respondents who had the lowest possible score described?	poor	not provided
	6	Was the percentage of the respondents who had the highest possible score described?	poor	not provided
	7	Were scores and change scores (i.e. means and SD) presented for relevant (sub) groups?	excellent	provided: table 6
	8	Was the minimal important change or the minimal important difference determined?	poor	not provided
	9	Were there any important flaws in the design or methods of the study?	excellent	no other flaws
		Interpretability rating	Poor		N/A		N/A		N/A
Cross-cultural validity
		Cross-cultural validity rating	N/A		N/A		N/A		N/A
FACT-NP = Functional Assessment of Cancer Therapy-Nasopharyngeal , FSH&N-SR = Functional Status in Head and Neck Cancer-Self Report, OMQOL = Oral Mucositis Quality of Life Measure, MDASI-H&N = MD-Anderson Symptom Inventory- Head and Neck, HNRT-Q = Head and Neck Radiotherapy Questionnaire
Patients' views on the utility of instruments
		instruments	Relevancy (%)
		the Washington Quality of Life Questionnaire (WQLQ)	60
		the FACT Head and Neck Questionnaire	74
		EORTC - HN 35	68
		the Auckland Quality of Life Questionnaire (AQLQ)	58
